# Supplementary material for: Isolation, molecular profiling, and antimicrobial sensitivity patterns of ESBL producing Acinetobacter baumannii in wastewater discharges from Goranchatbari sub-catchment area in Dhaka
Source: PLoS One. 2026 Feb 6;21(2):e0341652. doi: 10.1371/journal.pone.0341652 (PMC12880640; doi:10.1371/journal.pone.0341652)
Supplement: S2 Table — (XLSX) [file pone.0341652.s002.xlsx]

## Sheet: SKB_Final
S2 Supplementary Table. Distribution of ESBL-producing Acinetobacter baumannii isolates during the wet and dry seasons.
Sample ID	Lab ID	Season	ESBL (+ve) isolates (Patch)	Acinetobacter spp. (recA)	A. baumannii (16S-23S-rRNA ITS)		Sample ID	Lab ID	Season	ESBL (+ve) isolates (Patch)	Acinetobacter spp. (recA)	A. baumannii (16S-23S-rRNA ITS)
WQ1	TRG-1	Wet	TRG-1A	1	1		WQ2	TRG-16	Dry	TRG-16A	0	0
			TRG-1B	1	0					TRG-16B	0	0
WQ3	TRG-3		TRG-3A	1	0					TRG-16F	1	0
			TRG-3B	0	0					TRG-16G	1	0
			TRG-3C	1	1		WQ3	TRG-17		TRG-17A	1	1
			TRG-3F	1	0					TRG-17D	1	1
			TRG-3G	1	0					TRG-17E	0	0
			TRG-3H	1	0					TRG-17F	1	0
WQ4	TRG-4		TRG-4A	1	0		WQ4	TRG-18		TRG-18A	1	0
			TRG-4C	1	0					TRG-18B	1	1
			TRG-4D	1	0					TRG-18E	1	1
			TRG-4E	1	0					TRG-18F	1	1
			TRG-4F	1	0					TRG-18H	1	1
			TRG-4G	1	0		WQ5	TRG-19		TRG-19C	1	1
			TRG-4H	1	0					TRG-19E	1	1
WQ5	TRG-5		TRG-5A	1	1					TRG-19F	1	1
			TRG-5B	1	1					TRG-19G	1	1
			TRG-5C	1	1					TRG-19H	1	1
WQ6	TRG-6		TRG-6A	1	1					TRG-19I	1	1
			TRG-6B	1	1		WQ6	TRG-20		TRG-20A	1	1
			TRG-6D	1	1					TRG-20C	1	0
			TRG-6E	1	1					TRG-20D	1	0
WQ7	TRG-7		TRG-7A	1	0					TRG-20G	1	0
			TRG-7B	1	1					TRG-20H	0	0
WQ1	TRG-8		TRG-8A	1	1					TRG-20I	1	1
			TRG-8B	1	1		WQ7	TRG-21		TRG-21B	1	1
			TRG-8C	0	0					TRG-21C	1	1
			TRG-8D	1	1					TRG-21D	1	1
WQ2	TRG-9		TRG-9A	1	1					TRG-21F	1	1
			TRG-9B	1	1					TRG-21G	0	0
			TRG-9C	1	1					TRG-21H	1	1
			TRG-9D	1	1		WQ2	TRG-23		TRG-23A	1	0
			TRG-9E	1	1					TRG-23B	1	1
			TRG-9F	0	0					TRG-23D	1	1
WQ3	TRG-10		TRG-10C	1	1		WQ3	TRG-24		TRG-24A	1	1
WQ4	TRG-11		TRG-11A	1	1					TRG-24B	1	1
			TRG-11B	1	1		WQ4	TRG-25		TRG-25A	1	1
			TRG-11C	1	1					TRG-25B	1	1
WQ5	TRG-12		TRG-12A	1	1					TRG-25C	1	1
			TRG-12B	1	1					TRG-25D	1	0
			TRG-12C	1	1					TRG-25E	1	0
			TRG-12D	1	1		WQ5	TRG-26		TRG-26A	0	0
			TRG-12E	1	1					TRG-26B	1	1
			TRG-12G	1	1					TRG-26C	1	1
			TRG-12H	1	1		WQ6	TRG-27		TRG-27A	1	0
WQ6	TRG-13		TRG-13A	1	1					TRG-27C	1	1
			TRG-13D	1	1					TRG-27D	1	1
			TRG-13F	1	1					TRG-27E	1	1
			TRG-13G	1	1		WQ7	TRG-28		TRG-28A	1	0
			TRG-13H	1	1					TRG-28C	1	1
WQ7	TRG-14		TRG-14A	1	1					TRG-28D	1	1
			TRG-14B	1	1					TRG-28E	1	1
			TRG-14C	1	1		Total				46	34
			TRG-14E	1	1
Total				51	38
						1= Present
						0= Absent
