# Supplementary material for: Isolation, molecular profiling, and antimicrobial sensitivity patterns of ESBL producing Acinetobacter baumannii in wastewater discharges from Goranchatbari sub-catchment area in Dhaka
Source: PLoS One. 2026 Feb 6;21(2):e0341652. doi: 10.1371/journal.pone.0341652 (PMC12880640; doi:10.1371/journal.pone.0341652)
Supplement: S3 Table — (XLSX) [file pone.0341652.s003.xlsx]

## Sheet: Genes
S3 Supplementary Table. Distribution of resistance and biofilm-associated virulence genes.
Isolate ID	Resistance genes					Virulence factors associated with biofilm
	blaSHV	blaTEM	blaCTX	blaOXA		espA	bfmS	csuE	fimH	blaPER-1	bap	ptk	pgaB	ompA	kpsMII	csgA
TRG-1A	0	1	0	0		0	1	1	0	0	0	1	1	0	0	0
TRG-3C	0	1	0	0		0	1	1	0	0	0	0	1	0	0	0
TRG-5A	0	1	0	0		0	1	1	0	0	0	0	1	0	0	0
TRG-5B	0	0	0	0		0	0	0	0	0	0	0	0	1	0	0
TRG-5C	0	1	0	0		0	0	1	0	0	0	0	1	1	1	0
TRG-6A	0	1	0	0		0	1	1	0	0	0	1	1	1	1	0
TRG-6B	0	1	0	0		1	1	1	0	0	0	0	1	1	1	0
TRG-6D	0	1	0	0		1	0	1	0	0	0	0	1	1	1	0
TRG-6E	0	1	0	0		0	0	1	0	0	0	0	1	1	1	0
TRG-7B	0	1	0	0		1	1	1	0	0	0	0	1	1	1	0
TRG-8A	0	1	0	0		1	0	1	0	0	0	1	1	1	1	0
TRG-8B	0	1	0	0		0	0	1	0	0	0	1	0	1	1	0
TRG-8D	0	1	0	0		0	1	1	0	0	0	0	1	1	1	0
TRG-9A	1	1	0	0		0	1	0	0	0	0	0	1	1	1	0
TRG-9B	0	1	0	0		0	1	1	0	0	0	0	1	1	1	0
TRG-9C	0	1	0	0		0	1	1	0	0	0	0	1	0	0	0
TRG-9D	0	1	0	0		1	1	1	0	0	0	1	1	1	1	0
TRG-9E	0	1	0	0		1	0	1	0	0	1	0	0	1	1	0
TRG-10C	0	1	0	0		0	1	0	0	0	0	1	1	1	1	0
TRG-11A	0	1	0	0		0	1	1	0	0	0	0	1	1	1	0
TRG-11B	0	1	0	0		0	1	1	0	0	0	0	1	0	0	0
TRG-11C	0	1	0	0		0	1	1	0	0	0	0	1	1	0	0
TRG-12A	0	1	0	0		1	1	1	0	0	0	1	0	1	0	0
TRG-12B	0	1	0	0		0	1	1	0	0	0	0	1	0	0	0
TRG-12C	0	1	0	0		0	1	1	0	0	0	1	1	1	0	0
TRG-12D	0	1	0	0		0	1	1	0	0	0	0	1	0	0	0
TRG-12E	0	1	0	0		0	1	1	0	0	0	0	1	1	1	0
TRG-12G	0	1	0	0		0	1	1	0	0	0	1	1	1	0	0
TRG-12H	0	1	0	0		0	1	1	0	0	0	1	1	1	0	0
TRG-13A	0	1	0	0		1	0	0	0	0	0	1	1	0	0	0
TRG-13D	0	1	0	0		1	1	1	0	0	0	1	1	0	0	0
TRG-13F	0	1	0	0		0	1	1	0	0	0	0	1	1	0	0
TRG-13G	0	1	0	0		0	1	1	0	0	0	0	1	1	0	0
TRG-13H	0	1	0	0		1	1	1	0	0	0	1	1	1	0	0
TRG-14A	1	1	0	0		0	0	0	0	0	0	0	1	0	0	0
TRG-14B	0	1	0	0		0	1	1	0	0	0	0	1	0	0	0
TRG-14C	0	1	0	0		0	0	0	0	0	0	0	1	0	0	0
TRG-14E	0	1	0	0		1	1	1	0	0	0	1	1	1	0	0
TRG-17A	0	0	0	0		0	1	0	0	0	0	0	0	1	0	0
TRG-17D	0	0	0	0		0	0	0	1	0	1	0	0	1	0	0
TRG-18B	1	0	0	0		0	1	0	0	0	0	0	0	0	0	0
TRG-18E	0	0	0	0		1	0	0	1	0	0	0	1	1	0	0
TRG-18F	0	0	0	0		0	0	0	1	0	0	0	1	1	0	0
TRG-18H	0	1	0	0		0	1	0	0	0	0	0	0	0	0	0
TRG-19C	0	0	0	0		0	0	0	0	0	0	0	0	1	0	0
TRG-19E	0	0	0	0		0	1	0	0	0	0	0	1	1	0	0
TRG-19F	0	0	0	0		0	1	1	0	0	0	0	0	0	0	0
TRG-19G	0	0	0	0		1	1	0	0	0	0	0	1	1	0	0
TRG-19H	0	0	0	0		1	1	1	0	0	0	1	1	0	0	0
TRG-19I	0	0	0	0		0	1	1	0	0	0	0	0	0	0	0
TRG-20A	0	0	0	0		1	0	0	1	0	0	0	1	0	0	0
TRG-20I	0	1	0	0		0	1	0	0	0	0	0	1	0	0	0
TRG-21B	0	1	0	0		0	0	0	1	0	0	0	1	0	0	0
TRG-21C	0	0	0	0		0	0	0	1	0	1	0	0	1	0	0
TRG-21D	0	0	0	0		0	1	1	0	0	0	0	1	1	0	0
TRG-21F	0	0	0	0		0	1	0	0	0	0	0	0	0	0	0
TRG-21H	0	0	0	0		0	1	0	0	0	0	0	0	0	0	0
TRG-23B	0	0	0	0		0	1	0	0	0	0	0	1	0	0	0
TRG-23D	0	0	0	0		0	1	0	1	0	0	0	1	1	0	0
TRG-24A	0	0	0	0		0	1	0	1	0	0	0	1	1	0	0
TRG-24B	0	0	0	0		1	0	0	1	0	0	0	1	1	0	0
TRG-25A	0	0	0	0		0	1	0	0	0	0	0	1	0	0	0
TRG-25B	0	0	0	0		0	0	0	1	0	0	0	1	1	0	0
TRG-25C	0	0	0	0		0	1	0	0	0	0	0	1	1	0	0
TRG-26B	0	0	0	0		0	0	0	1	0	1	0	1	1	0	0
TRG-26C	0	0	0	0		0	1	0	0	0	0	0	1	0	0	0
TRG-27C	0	0	0	0		0	1	0	1	0	1	0	1	1	0	0
TRG-27D	0	0	0	0		0	1	0	1	0	1	0	1	1	0	0
TRG-27E	0	0	0	0		0	0	0	1	0	0	0	1	1	0	0
TRG-28C	0	0	0	0		0	1	0	0	0	0	0	1	1	0	0
TRG-28D	0	0	0	0		0	1	0	0	0	0	0	1	0	0	0
TRG-28E	0	0	0	0		0	0	0	1	0	0	1	1	1	0	0
		1= Present
		0= Absent
