# Supplementary material for: Isolation, molecular profiling, and antimicrobial sensitivity patterns of ESBL producing Acinetobacter baumannii in wastewater discharges from Goranchatbari sub-catchment area in Dhaka
Source: PLoS One. 2026 Feb 6;21(2):e0341652. doi: 10.1371/journal.pone.0341652 (PMC12880640; doi:10.1371/journal.pone.0341652)
Supplement: S4 Table — (XLSX) [file pone.0341652.s004.xlsx]

## Sheet: p-values
S4 Supplementary Table. The significance of correlations between variables.
Variables	Cefepime	Cefotaxime	Ceftriaxone	Cotrimoxazole	Tetracycline	Piperacillin-tazobactam	espA	bfmS	csuE	fimH	bap	ptk	pgaB	ompA	kpsMII	blaSHV	blaTEM	Biofilm at 25°C	Biofilm at 37°C
Cefepime	0	6.92751e-09	0.643509	0.732412	0.746386	0.935688	0.344879	0.551447	0.15578	0.30972	0.670722	0.450381	0.274556	0.287442	0.450381	0.768816	0.111865	0.175452	0.734212
Cefotaxime	6.92751e-09	0	0.453927	0.147904	0.463628	0.198587	0.328459	0.640282	0.648514	0.962727	0.491552	0.328459	0.234489	0.0835057	0.328459	0.634599	0.838564	0.0870281	0.300593
Ceftriaxone	0.643509	0.453927	0	0.50631	0.529652	0.00208002	0.675887	0.464154	0.238649	0.658927	0.555229	0.171606	0.721265	0.66739	0.675887	0.56791	0.0934797	0.33589	0.248547
Cotrimoxazole	0.732412	0.147904	0.50631	0	0.0179681	0.352837	0.892527	0.8073	1	0.835634	0.220238	0.173833	0.318786	0.639712	0.173833	0.673113	0.427771	0.387602	0.494665
Tetracycline	0.746386	0.463628	0.529652	0.0179681	0	0.0593442	0.0378504	0.418378	0.0525588	0.166645	0.563697	0.798229	0.34585	0.911924	0.798229	0.689871	0.131266	0.888237	0.405861
Piperacillin-tazobactam	0.935688	0.198587	0.00208002	0.352837	0.0593442	0	0.543976	0.64485	0.00312998	0.066636	0.247274	0.15751	0.329584	0.912067	0.15751	0.618393	0.0120388	0.579047	0.34426
espA	0.344879	0.328459	0.675887	0.892527	0.0378504	0.543976	0	0.199142	0.0913625	0.819148	0.736845	0.00207229	0.433252	0.300757	0.0981813	0.35129	0.234322	0.470503	0.830015
bfmS	0.551447	0.640282	0.464154	0.8073	0.418378	0.64485	0.199142	0	0.0100579	2.33668e-05	0.0456157	0.590579	0.271953	0.120109	0.501016	0.916511	0.258772	0.0543624	0.0248533
csuE	0.15578	0.648514	0.238649	1	0.0525588	0.00312998	0.0913625	0.0100579	0	4.07667e-06	0.0904396	0.00413056	0.23956	0.629428	0.000483493	0.0787961	1.13982e-10	0.174935	0.00916872
fimH	0.30972	0.962727	0.658927	0.835634	0.166645	0.066636	0.819148	2.33668e-05	4.07667e-06	0	4.03597e-05	0.106258	0.508355	0.0394826	0.0197614	0.371152	6.15826e-06	0.175812	0.0404217
bap	0.670722	0.491552	0.555229	0.220238	0.563697	0.247274	0.736845	0.0456157	0.0904396	4.03597e-05	0	0.17623	0.0490946	0.0555208	0.736845	0.599828	0.0459878	0.529462	0.395466
ptk	0.450381	0.328459	0.171606	0.173833	0.798229	0.15751	0.00207229	0.590579	0.00413056	0.106258	0.17623	0	0.433252	0.300757	0.331574	0.35129	0.00312355	0.670169	0.830015
pgaB	0.274556	0.234489	0.721265	0.318786	0.34585	0.329584	0.433252	0.271953	0.23956	0.508355	0.0490946	0.433252	0	0.564652	0.433252	0.541294	0.0234828	0.673327	0.182478
ompA	0.287442	0.0835057	0.66739	0.639712	0.911924	0.912067	0.300757	0.120109	0.629428	0.0394826	0.0555208	0.300757	0.564652	0	0.000467103	0.266674	0.787477	0.518486	0.69283
kpsMII	0.450381	0.328459	0.675887	0.173833	0.798229	0.15751	0.0981813	0.501016	0.000483493	0.0197614	0.736845	0.331574	0.433252	0.000467103	0	0.641966	2.16392e-05	0.895796	0.591146
blaSHV	0.768816	0.634599	0.56791	0.673113	0.689871	0.618393	0.35129	0.916511	0.0787961	0.371152	0.599828	0.35129	0.541294	0.266674	0.641966	0	0.697338	0.427384	0.2743
blaTEM	0.111865	0.838564	0.0934797	0.427771	0.131266	0.0120388	0.234322	0.258772	1.13982e-10	6.15826e-06	0.0459878	0.00312355	0.0234828	0.787477	2.16392e-05	0.697338	0	0.978146	0.0358988
Biofilm at 25°C	0.175452	0.0870281	0.33589	0.387602	0.888237	0.579047	0.470503	0.0543624	0.174935	0.175812	0.529462	0.670169	0.673327	0.518486	0.895796	0.427384	0.978146	0	1.45571e-16
Biofilm at 37°C	0.734212	0.300593	0.248547	0.494665	0.405861	0.34426	0.830015	0.0248533	0.00916872	0.0404217	0.395466	0.830015	0.182478	0.69283	0.591146	0.2743	0.0358988	1.45571e-16	0
