# Supplementary material for: Isolation, molecular profiling, and antimicrobial sensitivity patterns of ESBL producing Acinetobacter baumannii in wastewater discharges from Goranchatbari sub-catchment area in Dhaka
Source: PLoS One. 2026 Feb 6;21(2):e0341652. doi: 10.1371/journal.pone.0341652 (PMC12880640; doi:10.1371/journal.pone.0341652)
Supplement: S5 Table — (XLSX) [file pone.0341652.s005.xlsx]

## Sheet: Sheet2
S5 Supplementary Table. Variables used as inputs for correlation.
Serial	Variables	Existence of variation
1	espA	Yes
2	bfmS	Yes
3	csuE	Yes
4	fimH	Yes
5	blaPER-1	No
6	bap	Yes
7	ptk	Yes
8	pgaB	Yes
9	ompA	Yes
10	kpsMII	Yes
11	csgA	No
12	blaSHV	Yes
13	blaTEM	Yes
14	blaCTX	No
15	blaOXA	No
16	Imipenem	No
17	Meropenem	No
18	Cefepime	Yes
19	Cefotaxime	Yes
20	Gentamicin	No
21	Amikacin	No
22	Ciprofloxacin	No
23	Ceftriaxone	Yes
24	Cotrimoxazole	Yes
25	Tetracycline	Yes
26	Piperacillin-Tazobactam	Yes
27	Biofilm at 25°C	Yes
28	Biofilm at 37°C	Yes
