# Supplementary material for: Isolation, molecular profiling, and antimicrobial sensitivity patterns of ESBL producing Acinetobacter baumannii in wastewater discharges from Goranchatbari sub-catchment area in Dhaka
Source: PLoS One. 2026 Feb 6;21(2):e0341652. doi: 10.1371/journal.pone.0341652 (PMC12880640; doi:10.1371/journal.pone.0341652)
Supplement: S6 Table — (XLSX) [file pone.0341652.s006.xlsx]

## Sheet: AST
S6 Supplementary Table. Antibiotics used in this study and the interpretation of resistance.
Lab ID	Imipenem	Meropenem	Cefepime	Cefotaxime	Gentamicin	Amikacin	Ciprofloxacin	Ceftriaxone	Cotrimoxazole	Tetracycline	Piperacillin-Tazobactam
TRG-1A	S	S	S	I	S	S	S	I	S	S	S
TRG-3C	S	S	S	I	S	S	S	I	S	S	S
TRG-5A	S	S	S	I	S	S	S	I	S	S	S
TRG-5B	S	S	S	I	S	S	S	I	S	S	I
TRG-5C	S	S	S	R	S	S	S	I	S	S	I
TRG-6A	S	S	S	I	S	S	S	S	S	S	S
TRG-6B	S	S	S	I	S	S	S	I	S	S	S
TRG-6D	S	S	S	I	S	S	S	S	S	S	S
TRG-6E	S	S	S	I	S	S	S	I	S	S	I
TRG-7B	S	S	S	I	S	S	S	I	S	S	S
TRG-8A	S	S	S	I	S	S	S	I	S	S	S
TRG-8B	S	S	S	I	S	S	S	I	S	S	S
TRG-8D	S	S	S	I	S	S	S	I	S	S	S
TRG-9A	S	S	S	I	S	S	S	I	S	S	I
TRG-9B	S	S	S	I	S	S	S	I	S	S	S
TRG-9C	S	S	S	I	S	S	S	I	S	S	I
TRG-9D	S	S	S	I	S	S	S	I	S	S	I
TRG-9E	S	S	S	I	S	S	S	I	S	S	I
TRG-10C	S	S	S	R	S	S	S	I	R	R	I
TRG-11A	S	S	S	I	S	S	S	I	R	S	S
TRG-11B	S	S	S	I	S	S	S	I	S	S	I
TRG-11C	S	S	S	I	S	S	S	I	S	S	I
TRG-12A	S	S	S	R	S	S	S	I	S	S	I
TRG-12B	S	S	S	I	S	S	S	I	S	S	S
TRG-12C	S	S	S	I	S	S	S	I	S	S	S
TRG-12D	S	S	S	I	S	S	S	I	S	S	S
TRG-12E	S	S	S	I	S	S	S	I	S	S	S
TRG-12G	S	S	S	I	S	S	S	I	S	S	S
TRG-12H	S	S	S	I	S	S	S	S	S	S	S
TRG-13A	S	S	S	I	S	S	S	S	S	S	S
TRG-13D	S	S	S	I	S	S	S	I	R	S	I
TRG-13F	S	S	S	I	S	S	S	S	S	S	S
TRG-13G	S	S	S	I	S	S	S	I	S	S	I
TRG-13H	S	S	S	I	S	S	S	I	S	S	S
TRG-14A	S	S	S	I	S	S	S	I	S	S	S
TRG-14B	S	S	S	I	S	S	S	S	S	S	S
TRG-14C	S	S	S	I	S	S	S	I	S	S	S
TRG-14E	S	S	S	I	S	S	S	I	S	S	I
TRG-17A	S	S	I	R	S	S	S	I	S	S	R
TRG-17D	S	S	S	I	S	S	S	I	S	S	I
TRG-18B	S	S	S	I	S	S	S	I	S	S	I
TRG-18E	S	S	I	R	S	S	S	I	S	S	R
TRG-18F	S	S	S	I	S	S	S	I	S	S	I
TRG-18H	S	S	S	I	S	S	S	I	S	S	I
TRG-19C	S	S	S	I	S	S	S	I	S	S	I
TRG-19E	S	S	S	I	S	S	S	I	S	S	I
TRG-19F	S	S	S	I	S	S	S	I	S	S	S
TRG-19G	S	S	S	I	S	S	S	I	S	I	I
TRG-19H	S	S	S	I	S	S	S	I	S	S	I
TRG-19I	S	S	S	I	S	S	S	I	S	S	S
TRG-20A	S	S	S	I	S	S	S	I	S	I	I
TRG-20I	S	S	S	I	S	S	S	I	S	S	I
TRG-21B	S	S	S	I	S	S	S	I	S	S	I
TRG-21C	S	S	S	I	S	S	S	S	S	S	S
TRG-21D	S	S	S	I	S	S	S	I	S	S	I
TRG-21F	S	S	S	I	S	S	S	I	S	S	I
TRG-21H	S	S	S	I	S	S	S	I	S	S	R
TRG-23B	S	S	S	I	S	S	S	I	S	S	S
TRG-23D	S	S	S	I	S	S	S	I	S	S	I
TRG-24A	S	S	S	I	S	S	S	I	S	S	I
TRG-24B	S	S	S	I	S	S	S	I	S	S	I
TRG-25A	S	S	S	I	S	S	S	I	S	S	I
TRG-25B	S	S	S	I	S	S	S	I	S	S	I
TRG-25C	S	S	S	I	S	S	S	I	S	S	S
TRG-26B	S	S	S	I	S	S	S	I	R	R	I
TRG-26C	S	S	S	I	S	S	S	I	S	S	I
TRG-27C	S	S	S	I	S	S	S	I	S	S	R
TRG-27D	S	S	S	I	S	S	S	I	S	S	I
TRG-27E	S	S	S	I	S	S	S	I	S	S	S
TRG-28C	S	S	S	I	S	S	S	I	S	S	S
TRG-28D	S	S	S	I	S	S	S	I	S	S	I
TRG-28E	S	S	S	I	S	S	S	I	S	S	S
		Short form	Details
		S	Sensitive
		I	Intermediate
		R	Resistant
