# Supplementary material for: Isolation, molecular profiling, and antimicrobial sensitivity patterns of ESBL producing Acinetobacter baumannii in wastewater discharges from Goranchatbari sub-catchment area in Dhaka
Source: PLoS One. 2026 Feb 6;21(2):e0341652. doi: 10.1371/journal.pone.0341652 (PMC12880640; doi:10.1371/journal.pone.0341652)
Supplement: S7 Table — (XLSX) [file pone.0341652.s007.xlsx]

## Sheet: Sheet1
S7 Supplementary Table. Interpretation of biofilm formation capacity of the isolates.
Lab ID	Interpretation of biofilm at 25°C	Interpretation of biofilm at 37°C
TRG-1A	Weak	Moderate
TRG-3C	Strong	Strong
TRG-5A	Weak	Moderate
TRG-5B	Moderate	Strong
TRG-5C	Moderate	Strong
TRG-6A	Strong	Strong
TRG-6B	Moderate	Strong
TRG-6D	Strong	Strong
TRG-6E	Weak	Weak
TRG-7B	Moderate	Moderate
TRG-8A	Weak	Weak
TRG-8B	Weak	Weak
TRG-8D	Moderate	Strong
TRG-9A	Moderate	Weak
TRG-9B	Moderate	Moderate
TRG-9C	Moderate	Strong
TRG-9D	Strong	Strong
TRG-9E	Moderate	Strong
TRG-10C	Strong	Strong
TRG-11A	Strong	Strong
TRG-11B	Strong	Strong
TRG-11C	Strong	Strong
TRG-12A	Strong	Strong
TRG-12B	Strong	Strong
TRG-12C	Strong	Strong
TRG-12D	Strong	Strong
TRG-12E	Moderate	Moderate
TRG-12G	Strong	Strong
TRG-12H	Weak	Weak
TRG-13A	Moderate	Moderate
TRG-13D	Moderate	Moderate
TRG-13F	Strong	Strong
TRG-13G	Weak	Moderate
TRG-13H	Moderate	Strong
TRG-14A	Moderate	Strong
TRG-14B	Moderate	Strong
TRG-14C	Weak	Weak
TRG-14E	Strong	Strong
TRG-17A	Strong	Moderate
TRG-17D	Moderate	Weak
TRG-18B	Weak	Weak
TRG-18E	Strong	Moderate
TRG-18F	Strong	Moderate
TRG-18H	No biofilm	Weak
TRG-19C	Moderate	Moderate
TRG-19E	No biofilm	Weak
TRG-19F	Strong	Strong
TRG-19G	Strong	Moderate
TRG-19H	Strong	Moderate
TRG-19I	Strong	Moderate
TRG-20A	Weak	Weak
TRG-20I	Strong	Strong
TRG-21B	No biofilm	Weak
TRG-21C	Strong	Strong
TRG-21D	Weak	Weak
TRG-21F	Strong	Moderate
TRG-21H	No biofilm	No biofilm
TRG-23B	Weak	Weak
TRG-23D	Weak	Weak
TRG-24A	Weak	Moderate
TRG-24B	Weak	Weak
TRG-25A	Strong	Strong
TRG-25B	Strong	Strong
TRG-25C	Strong	Strong
TRG-26B	Moderate	Moderate
TRG-26C	Strong	Strong
TRG-27C	Strong	Strong
TRG-27D	Moderate	Strong
TRG-27E	Weak	Weak
TRG-28C	Strong	Strong
TRG-28D	Strong	Strong
TRG-28E	Weak	Weak
